# Supplementary material for: Transgenic Mouse Models to Study the Development and Maintenance of the Adrenal Cortex
Source: Int J Mol Sci. 2022 Nov 19;23(22):14388. doi: 10.3390/ijms232214388 (PMC9693478; doi:10.3390/ijms232214388)
Supplement: Supplementary file 1 [file ijms-23-14388-s001.zip]

Archive with 1 entries (1 files):
- ijms-1977748-supplementary.pdf
